# Supplementary material for: Burden of HIV and Syphilis: A Comparative Evaluation between Male Sex Workers and Non-Sex-Worker Men Who Have Sex with Men in Urban China
Source: PLoS One. 2015 May 11;10(5):e0126604. doi: 10.1371/journal.pone.0126604 (PMC4427281; doi:10.1371/journal.pone.0126604)
Supplement: S1 Dataset — (XLS) [file pone.0126604.s001.xls]

## Sheet: NEWDATA
A04	B02	B03	B04	B05	B06	B061	B07	A06	B08	B09	B10	C01	C02	C03	C04	C05	C06	C07	C08	C09	C10	J01	J02	J03	J04	J05	J06	J071	J072	J073	J074	J075	J076	J077	J078	J079	J0710	J0711	D01	D02	D03	D04	D05	D06	D07	E01	E02	E03	E04
500010024	1	1	1	5	1	2	1	4	5	2	1	1	1	1	1	1	1	0	0	1	1	0	0	0	1	1	0							1			1		21	1	21	1	1	1	3	2
500010025	1	1	1	5	13	4	3	4	30	3	1	1	1	1	1	1	1	0	0	1	2	1	1	1	0	1	1										1		14	2	18	1	15	2	2	2
500010026	1	1	1	5		4	1	1	10	3	1	1	1	1	1	1	1	0	0	1	1	1	1	1	0	1	1	1				1	1	1	1		1		20	1	20	1	4	1	3	2
500010027	1	1	1	4	1	2	1	4	10	3	1	1	1	1	1	1	1	0	0	1	1	1	1	0	1	1	1	1		1	1	1	1		1	1	1		15	1	15	1	1	1	3	2
500010028	1	1	2	4	1	2	1	4	10	3	1	0	1	1	1	1	1	0	0	2		1	1	1	0	0	1				1	1			1		1		15	1	15	1	1	2	1	2
500010029	1	1	1	4		2	1	4	200	4	2	1	1	1	1	1	1	0	0	1	1	1	1	0	1	1	1					1							14	1	14	1	2	1	3	2
500010030	1	3	1	4	5	4	1	4	10	5	6	1	1	1	1	1	1	0	0	1	1	1	1	1	1	1	1				1	1	1	1	1	1	1		19	2	21	1	6	2	2	2
500010036	1	1	1	4	1	2	3	4	5	3	1	1	1	1	1	1	1	0	0	2		0	0	0	0	0	0	1									1		11	2	18	1	3	2	2	2
500010038	1	1	1	4	5	5	3	1	50	3	1	1	1	1	1	1	1	0	0	1	1	1	1	1	1	1	1	1							1				17	2	18	1	4	2	2	2
500010039	1	1	1	5	1	2	1	4	3	6	1	1	1	1	1	1	1	0	0	1	1	0	0	0	1	0	0					1					1		21	1	21	1	1	1	2	2
500010040	1	3	1	5	1	3	3	4	10	3	1	1	1	1	1	0	1	0	1	1	1	1	1	0	0	1	0	1		1	1		1				1		16	2	16	1	3	2	2	2
500010041	1	1	1	5	1	2	1	4	15	3	1	1	1	1	1	0	1	0	0	2		1	1	0	0	0	0	1		1	1	1				1	1		17	1	17	1	2	2	2	2
500010042	1	1	1	4		3	3	4	5	3	1	1	1	1	0	0	1	0	0	2		0	0	0	0	0	0	1		1		1					1		24	2	30	1	2	2	2	2
500010043	1	1	1	5	1	3	1	4	50	3	1	1	1	1	1	1	1	0	0	1	1	1	1	1	0	1	1	1				1			1		1		17	2	17	1	3	1	1	2
500010037	2	1	1	4	13	2	1	4	15	1	1	1	1	1	1	1	1	0	0	2		1	0	0	0	0	0	1							1	1			21	2	23	2
500010044	1	1	1	5	1	2	1	4	20	3	4	1	1	1	1	0	1	0	1	2		1	1	1	0	0	1				1	1					1		19	1	19	2
500010045	1	1	1	3		3	1	1	60	3	1	1	1	1	1	1	1	0	0	2		1	1	0	0	0	1	1		1	1	1			1		1		14	1	14	1	2	1	3	2
500010046	1	1	1	4	5	4	1	4	30	3	1	1	1	1	1	1	1	0	0	2		1	1	1	0	0	1										1		16	1	16	1	6	1	2	2
500010047	1	1	1	5	1	2	1	4	10	4	1	1	1	1	1	1	1	0	1	2		1	1	0	1	0	1				1						1		17	1	17	1	1	1	3	2
500010048	1	3	2	5	1	2	3	4	10	3	1	1	1	1	1	1	1	0	0	2		0	0	0	0	0	0	1		1	1						1	1	19	1	19	1	2	1	2	2
500010049	1	1	1	5	1	4	1	4	200	3	1	1	1	1	1	1	1	0	0	1	1	1	1	1	1	1	1					1					1		18	1	18	1	1	1	2	2
500010054	1	3	1	4	15	5	3	1	2	4	1	1	1	1	1	1	1	0	0	1	2	1	1	0	1	0	0			1	1					1			13	2	22	1	8	1	2	2
500010055	1	1	1	4	4	3	3	1	5	3	1	1	1	1	1	1	1	0	0	2		1	1	0	0	0	0			1	1	1			1	1	1		18	2	20	1	2	1	3	2
500010056	1	1	1	4	1	2	1	1	50	3	1	1	1	1	1	1	1	0	0	1	1	1	1	0	0	0	1					1							16	2	17	2
500010057	1	3	1	5	5	5	3	4	10	4	1	1	1	1	0	1	1	0	1	2		0	0	0	0	0	0			1	1	1					1		16	2	21	1	1	2	2	2
500010058	1	1	1	5	15	5	3	1	20	3	1	1	1	0	1	1	1	0	1	2		0	0	0	0	0	0	1		1	1						1		14	2	17	1	3	1	3	1	2	1	3
500010059	1	1	1	5	13	2	1	1	20	3	1	1	1	1	1	1	1	0	0	1	1	1	1	1	1	0	0					1					1		20	1	20	1	5	1	3	2
500010060	1	1	1	4	5	4	3	1	10	3	2	1	1	1	1	1	1	0	0	2		1	1	1	0	0	1	1	1	1	1	1	1	1					24	1	24	1	1	2	2	2
500010066	1	1	2	5	1	2	4	4	1	4	1	1	1	1	1	0	1	1	0	1	1	0	0	0	0	1	1	1	1	1	1	1	1	1	1	1	1		20	2	21	2
500010067	1	1	1	5	2	3	1	4	20	5	4	1	1	1	1	1	1	0	0	2		0	0	0	0	0	1								1	1	1		19	1	19	1	1	1	2	2
500010068	1	1	1	5	1	2	1	4	5	4	1	1	1	1	1	1	1	0	0	2		0	0	0	0	0	0	1									1		19	1	19	1	1	1	3	2
500010069	1	1	1	5	14	5	3	1	3	4	1	1	1	1	1	1	1	0	0	2		0	0	0	0	0	1	1									1		19	2	24	1	1	1	3	1	1	1	3
500010070	1	1	1	5	5	3	1	5	15	4	1	1	1	1	1	1	1	0	0	1	1	1	1	0	0	0	0	1		1	1								22	1	22	1	1	1	2	2
500010072	1	1	1	4	1	2	1	4	3	3	1	1	1	0	1	0	1	0	1	2		0	0	0	0	0	0	1			1						1	1	17	1	17	1	2	1	2	2
500010073	2	1	1	5	5	4	3	4	3	3	1	1	1	1	1	1	1	0	0	1	1	1	1	1	1	1	1	1		1					1		1		22	2	26	2
500010071	1	1	1	4	7	2	3	4	5	5	1	1	1	1	1	1	1	0	0	1	1	1	1	0	1	1	1								1		1		30	1	30	2
500010074	2	1	1	4	15	2	3	4	6	4	1	1	1	1	1	1	1	0	1	2		1	1	0	0	0	0				1						1		23	2	29	1	1	2	1	2
500010075	1	1	1	5	7	4	1	5	2	3	1	0	0	0	0	0	0	0	0	2		0	0	0	0	0	0	1				1							30	1	30	1	1	1	3	2
500010076	1	1	1	5	14	5	1	4	20	5	1	1	1	1	1	1	1	0	0	1	1	1	1	1	1	1	1				1	1			1		1		17	2	18	1	1	1	3	2
500010077	1	1	1	5	1	2	1	4	5	2	1	1	1	1	1	1	1	0	0	1	1	0	0	0	0	0	1									1			17	1	17	1	4	1	2	2
500010078	1	3	1	5	1	2	1	6	150	1	1	1	1	1	1	1	1	0	0	1	1	1	1	1	1	1	1	1		1				1			1		17	1	17	1	1	1	2	2
500010079	1	1	1	5	15	3	1	4	10	3	1	0	1	1	1	1	1	0	0	2		0	0	0	0	0	0					1					1		21	2	23	2
500010080	2	1	1	4	7	2	3	4	3	3	1	1	1	1	1	1	1	0	0	2		0	0	0	0	0	0										1	1	25	1	25	1	1	1	2	2
500010081	4	1	1	4	15	3	3	1	20	3	1	1	1	1	1	1	1	0	0	2		1	1	1	0	0	0	1		1	1	1	1	1	1				16	2	35	1	3	2	1	2
500010082	1	1	1	5	5	4	3	4	5	3	1	1	1	1	1	1	0	0	0	2		1	1	0	0	0	1	1									1		15	2	18	1	3	1	2	2
500010083	1	1	1	4	5	2	3	4	6	3	1	1	1	1	1	1	1	0	1	2		1	0	0	0	0	1	1	2	1	1	1	2	2	1	1	2	2	18	2	19	2
500010084	1	1	1	4	5	3	1	4	20	4	1	1	1	1	1	1	1	0	1	1	1	1	1	1	1	0	1	2	2	2	2	2	2	2	2	2	1	2	20	2	20	1	3	1	2	2
500010085	1	1	1	5	1	2	1	4	1	4	1	1	1	1	1	1	1	0	0	2		0	0	0	0	0	0	1	2	2	1	2	2	2	2	2	2	1	21	1	21	1	1	1	3	2
500010086	1	1	1	5	15	5	3	4	4	3	1	1	1	1	1	1	1	0	0	1	1	0	0	0	1	1	0	2	2	2	2	2	1	2	2	2	1	2	16	2	19	2
500010110	1	1	1	5	1	2	1	4	30	1	1	1	1	1	1	1	1	0	0	2		1	0	0	0	0	0	2	2	2	2	2	2	2	2	2	1	2	16	1	16	1	1	2	1	2
500010111	1	1	1	3	4	3	3	5	5	2	1	0	1	1	1	1	1	0	0	2		0	0	1	0	0	0	2	2	2	2	1	2	2	2	2	2	2	24	2	28	1	1	2	2	2
500010112	1	1	1	5	5	4	3	4	25	3	1	1	1	1	1	1	1	0	1	1	1	1	1	0	0	0	0	2	2	2	1	2	2	2	2	2	1	2	22	1	22	1	2	1	3	2
500010113	1	1	1	5	1	2	3	4	2	2	1	1	1	1	1	1	1	0	0	2		0	0	1	0	0	0	2	2	2	1	2	2	2	2	2	2	2	20	1	20	1	1	1	3	2
500010114	4	1	1	4	14	3	1	5	8	4	1	1	1	1	1	1	1	0	0	2		0	0	0	0	0	1	2	2	2	2	1	2	2	2	2	1	2	25	2	33	2
500010115	2	3	1	5	14	5	3	1	6	4	1	1	1	1	1	1	1	1	0	2		1	0	0	0	0	0	2	2	2	2	1	2	2	2	2	1	2	16	2	21	2
500010116	4	1	1	5	14	4	1	5	15	3	1	1	1	1	1	1	1	0	0	2		1	0	1	0	1	1	1	2	1	2	1	2	2	2	2	1	2	23	1	23	1	1	1	3	2
500010191	2	3	1	5	11	4	3	5	10	3	1	1	1	1	1	0	1	0	0	1	1	1	1	1	1	1	1	2	2	1	2	2	1	1	2	2	2	2	28	2	20	2
500010192	1	3	1	4	5	4	1	5	8	3	1	1	1	1	1	1	1	0	0	1	2	1	1	1	1	1	1	2	2	2	1	2	2	2	1	2	1	2	19	2	26	1	1	2	2	2
500010193	1	1	1	5	1	2	1	4	6	5	1	1	1	1	1	1	1	0	0	1	2	1	1	1	1	1	1	2	2	2	2	2	2	2	1	2	2	2	19	1	19	1	1	1	3	2
500010194	1	3	1	5	14	4	1	4	15	3	1	1	1	1	1	1	1	0	0	2		0	0	1	0	1	1	1	2	2	1	2	2	2	1	2	1	2	17	1	17	1	2	2	2	2
500010195	1	1	1	3	4	3	1	4	20	3	1	1	1	1	1	1	1	0	1	1	1	0	1	0	0	0	0	2	2	2	2	1	2	2	2	2	1	2	25	1	25	1	1	2	2	2
500010196	1	3	1	5	14	4	1	4	5	6	1	1	1	1	1	1	1	0	1	1	2	1	1	1	1	0	0	2	2	2	1	2	2	2	2	2	1	2	22	1	22	1	2	2	2	2
500010197	1	3	1	5	14	3	1	4	6	2	1	1	1	1	1	1	1	0	0	2		1	0	1	0	0	1	1	2	1	1	1	2	2	1	2	1	2	18	1	18	1	10	1	2	2
500010217	1	1	1	5	5	3	1	4	5	3	1	0	1	1	1	1	1	0	0	1	2	0	0	1	0	0	0	2	2	2	2	1	2	2	1	2	1	2	19	1	19	1	1	1	3	2
500010218	1	1	1	4	13	2	1	4	13	5	1	1	1	1	1	1	1	0	0	2		0	0	1	0	0	1	2	2	2	2	1	2	2	1	2	2	2	17	1	17	2
500010219	1	1	1	5	5	3	3	4	4	3	1	1	1	1	1	1	1	0	1	2		0	0	0	0	0	0	2	2	1	1	2	2	2	2	2	1	2	24	2	26	1	1	1	2	2
500010220	1	1	1	5	1	2	1	4	7	6	1	1	1	1	1	1	1	0	0	2		0	0	1	0	0	0	2	2	2	1	2	2	2	2	2	1	2	19	1	19	1	1	2	3	2
500010221	1	1	1	4	14	3	1	4	15	1	1	1	1	1	1	1	1	0	0	2		0	0	0	0	0	0	2	2	2	2	2	2	2	2	2	1	2	20	1	20	1	2	1	2	2
500010222	1	1	1	3	7	3	3	1	50	1	1	1	1	1	1	1	1	0	1	2		0	0	0	0	0	0	1	2	2	2	2	2	2	2	2	2	2	18	1	18	1	1	1	2	2
500010223	1	3	1	3	5	3	3	4	4	6	1	1	1	1	1	1	1	1	1	2		0	0	1	1	1	0	2	2	2	2	1	2	1	2	2	2	2	16	2	25	1	1	1	3	2
500010234	3	1	1	5	2	4	1	4	20	2	1	1	1	1	1	1	1	0	0	1	1	1	1	1	1	1	1	1	2	1	1	1	1	1	1	1	1	2	21	1	21	1	1	1	3	2
500010235	1	1	1	5	1	2	1	4	10	4	1	1	1	1	1	1	1	0	1	2		1	1	0	1	0	0	1	2	1	1	1	2	2	2	2	2	2	17	1	17	1	2	2	2	2
500010236	2	1	1	5	15	4	1	4	20	5	1	1	1	1	1	1	1	0	0	2		0	0	0	0	0	1	2	2	1	2	2	1	2	1	1	1	2	23	1	23	1	1	1	3	2
500010237	4	1	1	4	5	3	1	5	6	1	1	1	1	0	1	1	1	0	0	2		1	1	1	0	0	1	2	2	2	2	2	2	2	1	1	2	2	23	2	24	1	3	2	2	2
500010238	1	1	1	5	15	4	1	4	4	6	1	1	1	1	1	1	1	0	0	2		0	0	0	0	0	1	1	2	2	1	2	2	2	1	2	1	2	19	1	19	1	2	1	2	2
500010239	1	3	1	5	1	2	1	4	5	6	1	1	1	1	1	1	1	1	0	1	1	0	0	0	0	0	0	2	2	2	1	2	2	2	2	2	1	2	21	1	21	1	4	2	2	2
500010240	1	1	1	3	4	2	3	3	5	5	1	0	1	0	1	1	1	0	1	2		0	0	0	0	0	1	2	2	2	1	2	2	2	1	2	1	2	18	2	18	1	2	1	2	2
500010302	2	1	1	3	7	3	3	1	6	1	1	0	1	1	1	1	1	0	0	1	2	1	1	0	1	1	1	1	2	1	2	1	2	2	1	2	2	2	18	1	18	1	4	1	2	1	2	2	2
500010303	4	1	1	4	13	2	1	5	10	3	1	1	1	1	1	1	1	0	1	1	2	1	1	1	1	1	1	1	2	1	2	2	2	1	2	1	2	2	15	2	33	1	3	2	1	2
500010304	4	1	1	3	4	2	3	4	4	3	1	1	1	1	1	1	1	0	0	1	1	1	1	1	1	1	1	1	2	1	2	2	2	1	2	2	1	2	17	2	25	2
500010305	1	1	1	5	11	5	1	4	3	3	1	1	1	1	1	1	1	0	0	2		0	0	0	0	0	0	1	1	1	1	2	2	2	2	2	1	1	25	1	25	2
500010306	1	1	1	3	8	2	1	3	3	3	1	1	1	1	1	0	1	0	0	2		0	0	0	0	0	0	1	1	2	2	2	2	2	2	2	2	2	16	2	16	1	3	2	2	2
500010307	1	1	1	3	4	2	3	1	10	5	1	0	1	1	1	1	1	0	0	2		0	0	0	0	0	0	1	2	1	2	2	2	2	2	2	2	2	16	2	20	1	5	2	1	2
500010308	4	3	1	3	8	2	1	3	6	5	1	0	0	0	0	0	1	0	0	2		0	0	0	0	0	0	2	2	2	2	1	2	2	2	2	2	2	28	1	28	1	20	2	1	2
500010326	1	3	1	4	15	2	1	1	5	6	1	1	1	1	1	1	1	0	1	2		0	0	0	0	0	0	2	2	2	2	2	2	2	2	1	2	2	16	2	17	1	60	2	2	2
500010327	1	3	1	4	15	2	1	1	10	6	1	0	1	1	1	1	1	0	0	2		0	0	0	0	0	0	2	2	2	2	2	2	2	2	2	2	1	18	1	18	1	4	1	2	2
500010328	1	1	1	4	15	5	1	1	150	5	1	0	1	1	1	0	1	0	0	1	1	1	1	1	1	0	1	2	2	2	2	2	2	1	2	2	2	2	16	1	16	1	300	1	3	2
500010329	1	3	1	4	15	5	1	1	3	5	1	0	1	1	1	1	1	0	0	1	1	1	1	1	0	1	1	2	2	2	1	2	2	2	1	2	2	2	25	1	25	1	30	1	3	2
500010330	1	3	1	4	15	3	1	1	20	5	4	0	1	1	0	1	1	0	0	2		0	0	0	0	0	0	2	2	1	2	2	2	2	2	2	1	2	21	1	21	1	2	1	3	2
500010331	1	3	1	5	15	4	1	1	0	5	1	1	1	1	1	1	1	1	1	2		1	1	1	0	0	1	2	2	2	2	2	2	2	1	2	1	2	17	1	17	1	7	1	3	2
500010332	1	1	1	4	15	2	3	1	15	5	1	1	1	1	1	1	1	0	0	2		1	1	1	0	0	1	2	2	2	2	2	1	2	1	2	2	2	19	2	19	1	4	1	3	2
500010363	1	1	1	5	6	3	3	4	5	4	1	1	1	1	1	1	1	0	0	2		0	0	0	0	0	0	2	2	2	1	2	2	2	2	2	1	2	18	2	18	1	1	2	2	2
500010364	1	1	1	5	1	2	3	4	10	6	1	1	1	1	1	1	1	0	0	2		0	0	0	0	0	0	2	2	1	1	2	2	2	2	2	1	2	20	1	20	1	3	2	2	2
500010365	1	3	1	5	14	3	3	4	5	6	1	1	1	1	1	0	1	0	0	1	1	0	0	0	0	0	0	2	2	2	2	1	2	1	2	2	1	2	20	1	20	2
500010366	1	1	1	5	14	5	1	4	20	5	1	1	1	1	1	1	1	0	0	2		1	1	0	0	0	1	2	2	2	1	2	2	2	2	2	1	2	28	2	28	2
500010367	1	3	1	5	11	3	1	4	20	5	1	1	1	1	0	0	1	0	0	1	2	1	1	1	1	1	1	2	2	2	1	2	2	1	2	2	2	1	23	1	23	1	20	1	3	2
500010368	1	1	1	3	4	3	3	4	5	4	1	1	1	1	1	1	1	0	0	2		0	0	0	0	0	0	2	2	2	1	2	2	2	2	2	1	2	18	2	18	1	2	2	2	2
500010369	1	1	1	5	14	4	1	4	1	6	1	1	1	1	1	1	1	0	0	2		0	0	0	0	0	0	2	2	2	1	2	2	2	2	2	1	2	22	1	22	1	1	1	3	2
500010379	2	1	1	4	8	4	3	1	15	1	1	1	1	1	1	1	1	0	1	2		1	0	1	0	1	1	2	2	1	2	2	2	2	2	2	2	2	20	2	25	1	1	1	2	2
500010381	1	1	1	5	1	2	1	4	10	2	1	1	1	1	1	1	1	0	1	2		0	0	0	0	1	1	1	2	1	1	2	2	2	2	2	2	2	19	1	19	2
500010382	1	3	1	5	14	3	1	4	5	6	1	1	1	1	1	1	1	0	0	1	1	0	0	0	0	1	0	2	2	2	2	2	2	2	2	2	1	2	23	1	23	1	1	1	3	2
500010383	2	3	1	5	14	5	1	4	40	5	1	1	1	1	1	1	1	0	1	1	1	1	1	1	1	1	1	2	2	2	2	2	2	2	2	2	1	2	16	1	16	2
500010384	1	1	1	3	5	3	1	4	10	4	1	0	1	1	1	1	1	0	1	1	1	0	1	1	1	1	0	1	2	1	1	1	1	1	2	2	1	2	16	1	16	1	5	1	2	2
500010385	1	1	1	5	5	4	3	1	5	5	1	1	1	1	1	1	1	0	0	2		1	1	1	0	0	1	2	2	1	1	1	1	2	2	2	2	2	23	2	23	1	1	1	2	2
500010386	4	1	1	3	13	2	1	2	30	3	1	0	1	1	1	1	0	0	0	2		1	1	0	0	0	0	2	2	2	2	1	2	2	2	2	2	2	26	1	26	1	6	1	3	2
500010380	1	1	1	5	1	4	3	4	2	6	1	1	1	1	1	1	1	0	0	2		0	0	0	0	0	1	2	2	2	2	2	2	2	2	2	1	2	19	2	19	1	2	1	2	2
500010387	2	1	1	5	7	5	3	4	1	6	1	1	1	1	1	1	1	0	0	2		0	0	0	0	0	0	1	2	1	2	2	2	2	2	2	2	2	22	2	28	1	1	2	2	2
500010388	1	1	1	4	15	4	1	4	2	6	1	0	1	1	1	0	0	0	0	2		0	0	0	0	0	0	1	2	1	2	2	2	2	2	1	2	2	22	2	29	1	1	1	2	2
500010389	1	1	1	5	14	3	3	4	1	6	1	1	1	1	1	1	1	0	0	1	1	0	0	0	0	0	0	2	2	2	1	2	2	2	1	1	1	2	21	1	21	1	2	1	2	2
500010390	1	1	1	5	14	4	1	4	30	6	1	1	1	1	1	1	1	0	0	2		0	0	0	0	0	0	1	2	2	2	1	2	2	1	2	2	2	23	1	23	2
500010391	1	1	1	4	11	3	1	5	5	4	1	1	1	1	1	1	1	0	1	2		1	1	1	0	0	1	1	2	2	1	2	2	2	2	2	1	2	21	1	21	1	1	2	2	2
500010392	1	1	1	3	13	2	3	4	10	4	1	1	1	1	1	1	1	0	0	2		1	1	1	0	0	1	2	2	1	1	2	1	2	2	2	1	2	21	1	21	2
500010396	1	1	1	5	14	3	1	4	5	6	1	1	1	1	1	1	1	0	0	1	1	1	1	1	1	1	1	2	2	2	2	1	1	2	2	2	2	2	19	2	19	1	1	2	1	2
500010397	1	1	1	4	7	3	1	4	15	4	1	1	1	1	1	1	1	0	0	2		1	1	1	0	0	1	1	1	1	1	1	1	2	1	2	1	2	24	1	24	2
500010398	4	1	1	3	15	2	3	5	9	4	1	0	1	1	1	1	1	0	1	2		0	0	0	0	0	0	1	2	2	2	2	2	2	2	2	2	1	31	2	43	2
500010399	2	1	1	5	11	5	3	5	4	5	1	1	1	1	1	1	1	0	1	2		0	0	0	0	0	0	2	2	2	1	2	1	2	2	2	1	1	25	2	27	1	2	2	1	2
500010400	1	1	1	3	15	3	1	4	20	6	1	1	1	1	1	0	1	0	0	2		1	1	1	0	0	0	2	2	2	1	2	2	2	2	1	1	2	21	2	30	1	1	1	3	2
500010401	2	1	1	5	11	4	1	5	10	5	1	1	1	1	1	0	1	0	0	2		1	1	1	0	0	1	1	2	1	2	1	1	2	2	2	1	2	26	2	36	1	1	1	3	2
500010402	1	1	1	5	14	5	1	4	15	3	6	1	1	1	1	0	1	0	0	2		0	0	1	0	0	1	1	2	1	2	2	2	1	1	2	1	2	20	1	20	1	2	1	2	2
500010425	4	1	1	5	2	3	1	5	3	3	6	1	1	0	1	1	1	0	0	1	1	1	1	1	0	1	1	2	2	2	1	2	2	1	2	2	2	2	28	1	28	1	1	1	3	2
500010426	1	1	1	5	14	5	1	4	2	3	1	1	1	1	1	1	1	0	0	2		0	0	1	0	0	1	1	2	1	2	1	1	1	1	1	1	2	17	1	17	1	1	1	3	2
500010427	1	3	1	4	7	4	3	4	6	1	1	1	1	1	1	0	1	0	0	1	1	0	0	0	0	1	0	1	2	2	1	2	2	2	2	2	1	2	20	1	20	2
500010428	1	1	1	5	1	2	1	4	15	5	6	1	1	1	1	1	1	0	0	2		0	0	0	0	0	0	2	2	2	1	2	2	2	2	2	1	1	20	1	20	2
500010429	1	1	1	4	1	2	3	4	15	3	1	1	1	1	1	1	1	0	0	1	1	1	1	0	0	1	1	1	1	1	1	1	1	2	1	1	1	1	17	1	17	1	1	2	2	2
500010430	2	1	1	4	14	3	3	2	0	5	1	1	1	1	1	1	1	0	0	2		0	0	1	0	0	0	2	2	2	2	2	2	2	2	2	1	2	20	2	31	2
500010431	4	1	1	4	8	2	1	5	10	4	1	1	1	1	1	1	1	0	0	2		1	1	1	1	0	1	2	2	2	2	1	2	2	1	2	2	2	25	2	30	1	1	1	2	2
500010432	1	3	1	4	15	4	3	1	4	3	1	1	1	1	1	0	1	0	0	2		0	0	1	0	0	1	2	2	1	2	1	2	1	2	2	2	2	22	2	22	1	1	1	3	2
500010435	1	1	1	5	1	2	1	5	5	3	4	0	1	1	0	1	1	0	0	2		0	0	0	0	0	0	1	1	1	1	1	2	2	1	2	1	1	21	1	21	1	1	2	1	2
500010437	1	1	1	5	2	4	1	4	10	3	1	1	1	1	1	1	1	0	0	2		0	0	0	1	0	0	2	2	1	1	2	2	2	2	2	1	2	17	1	17	2
500010438	1	1	1	5	15	5	1	4	10	3	1	1	1	1	1	1	1	0	1	2		1	1	1	1	0	1	1	2	1	1	1	2	2	2	2	1	2	20	1	20	1	1	1	3	2
500010439	1	1	1	5	5	3	3	4	5	3	6	1	1	1	1	1	1	0	0	1	1	1	1	1	1	1	1	2	2	1	2	1	1	2	2	2	1	2	20	2	20	1	2	1	2	2
500010440	4	1	1	5	14	4	3	5	20	6	1	1	1	1	1	1	1	1	1	2		0	0	0	0	0	0	1	2	2	1	2	2	2	2	2	1	2	16	2	20	2
500010442	1	1	1	5	1	2	1	4	5	2	1	1	1	1	1	1	1	0	0	2		0	0	0	0	0	0	2	2	2	2	1	2	2	2	2	1	2	21	1	21	1	1	2	1	2
500010433	1	1	1	5	6	5	1	4	5	6	1	1	1	1	1	1	1	0	1	1	1	0	0	0	0	1	1	2	2	2	2	2	2	2	2	2	1	2	24	1	24	2
500010443	1	1	1	5	1	2	1	5	15	4	1	1	1	1	1	1	1	0	0	2		0	0	0	0	1	1	2	2	2	2	2	2	2	2	2	1	1	18	1	18	2
500010444	1	3	1	5	15	5	3	4	6	4	1	1	1	1	1	0	1	0	0	1	1	1	0	1	1	0	1	2	2	2	2	1	2	2	2	2	1	2	17	2	20	1	3	1	3	1	2	1	3
500010446	1	1	1	5	14	3	3	5	15	6	1	1	1	1	1	1	1	0	1	2		0	0	1	0	0	1	2	2	2	2	1	2	2	2	1	1	2	20	1	20	1	1	1	3	2
500010449	1	1	1	5	14	4	1	4	20	1	1	1	1	1	1	1	1	0	0	2		0	0	0	0	0	1	2	2	2	2	1	2	2	1	1	1	2	17	1	17	1	5	1	2	2
500010450	1	3	1	5	1	2	1	4	15	6	1	1	1	1	1	1	1	0	0	1	1	1	1	1	0	0	0	1	2	1	1	1	2	2	2	2	2	2	18	2	18	1	3	2	2	2
500010451	1	3	1	5	1	2	1	4	4	4	1	1	1	1	1	1	1	0	0	2		1	1	0	0	0	1	1	2	2	2	2	2	2	1	1	2	2	19	1	19	2
500010434	1	3	1	3	5	3	3	4	10	3	5	1	1	1	0	0	1	0	0	1	1	1	1	1	1	1	0	1	1	1	1	1	2	2	2	2	1	2	23	2	20	1	3	1	3	2
500010452	1	1	1	4	1	2	1	3	18	3	1	1	1	1	1	0	1	0	0	2		1	1	0	1	0	0	1	2	2	1	2	2	2	2	2	2	2	17	2	17	1	2	1	3	2
500010453	1	1	1	5	7	4	4	4	10	3	1	1	1	1	1	1	1	1	0	2		0	0	0	0	0	0	1	1	2	2	1	2	2	2	2	1	2	19	1	19	1	2	2	2	2
500010454	4	3	1	5	12	3	1	1	15	4	4	1	1	1	1	1	1	0	0	1	2	0	1	1	0	0	0	1	1	1	1	2	1	2	2	2	2	2	22	2	40	1	3	2	1	2
500010455	1	3	1	3	7	2	2	1	5	5	1	0	0	1	1	1	1	1	1	2		1	1	1	0	0	0	1	2	2	1	2	2	2	2	2	2	2	18	2	23	1	1	1	3	2
500010456	1	1	1	4	15	2	3	2	0	4	1	0	1	1	1	1	1	0	1	1	1	1	1	1	0	1	1	2	2	2	2	1	2	2	1	2	2	2	23	1	23	1	10	1	2	2
500010457	1	1	1	5	14	4	1	4	7	2	1	1	1	1	1	1	1	0	1	2		1	0	1	0	0	1	1	2	2	1	1	2	2	1	2	1	2	18	1	18	1	1	2	2	2
500010436	1	1	1	5	5	5	1	1	8	5	1	1	1	1	1	0	1	0	0	2		1	1	1	0	0	0	1	2	1	2	2	2	2	1	1	1	2	18	1	18	1	2	1	3	2
500010458	1	1	1	5	14	3	1	4	2	2	1	1	1	1	1	1	1	0	0	2		0	0	0	0	0	0	1	1	1	1	2	2	2	1	2	1	2	21	1	21	1	2	1	2	2
500010459	4	3	1	3	8	2	1	2	6	6	1	1	1	1	1	1	1	0	0	1	1	1	1	0	0	1	0	1	2	2	2	1	2	2	1	1	2	2	23	2	45	1	5	2	1	2
500010460	2	1	1	5	14	5	3	1	10	3	5	1	1	1	1	1	1	0	0	2		1	1	1	0	0	0	1	1	1	1	1	2	2	2	1	1	2	25	2	24	1	1	1	3	2
500010461	1	3	1	3	5	2	1	5	3	4	6	1	1	1	1	0	1	1	1	1	2	0	0	0	0	1	0	2	2	2	2	2	1	1	1	2	2	2	17	2	17	1	2	1	2	2
500010462	1	1	1	5	5	4	3	4	5	3	1	0	1	1	1	1	0	0	0	2		0	0	0	0	0	0	2	2	1	1	2	2	2	2	2	1	2	23	2	23	1	1	1	3	2
500010463	1	1	1	5	1	2	1	4	10	3	1	1	1	1	1	1	1	0	0	2		0	0	0	0	0	0	2	2	2	2	1	2	2	2	2	1	2	19	1	19	1	4	2	1	2
500010441	1	1	1	5	1	2	1	4	5	6	1	1	1	1	1	1	1	0	0	2		1	1	1	0	0	1	1	2	2	1	2	2	2	1	1	1	1	17	1	17	1	3	2	2	2
500010464	1	1	1	3	4	3	3	4	20	3	1	0	1	1	1	0	1	0	0	2		0	0	0	0	0	0	1	1	2	1	1	1	2	2	2	2	2	14	2	19	1	20	1	2	2
500010465	1	1	1	5	15	3	1	1	30	2	5	1	1	1	1	1	1	0	0	2		0	0	0	0	0	0	1	2	2	1	2	2	2	2	2	1	2	18	1	18	1	4	1	3	2
500010466	2	1	1	5	7	3	3	4	6	6	1	1	1	1	1	1	1	0	0	2		0	0	0	0	0	0	1	2	1	2	2	2	2	2	2	1	2	29	2	35	1	1	2	1	2
500010467	1	1	1	4	5	2	1	4	5	4	5	0	1	1	1	1	1	0	0	1	1	0	0	0	0	1	0	1	2	1	2	1	2	2	2	2	2	2	22	1	22	1	3	1	3	2
500010468	1	3	2	5	1	2	1	4	10	3	1	1	1	1	1	1	1	0	0	2		1	0	0	0	0	1	2	2	1	2	2	2	2	1	2	2	1	21	1	21	1	1	1	3	2
500010469	1	3	1	4	14	3	3	1	1	5	6	0	1	1	1	0	0	0	1	2		0	0	0	0	0	0	1	2	2	2	1	2	2	2	2	1	1	19	1	19	1	3	1	2	2
500010445	1	1	1	5	15	5	3	4	4	6	1	1	1	1	1	1	1	0	1	2		0	0	0	0	0	0	2	2	2	2	1	2	2	2	2	1	2	18	2	21	1	1	1	3	2
500010448	1	1	1	4	5	3	3	5	6	5	1	1	1	1	1	1	1	0	1	2		1	1	1	1	0	1	1	1	2	2	2	2	2	2	1	1	2	17	2	18	1	2	2	2	2
500010470	1	3	2	3	5	3	1	1	20	6	1	1	1	1	0	0	1	1	1	2		1	1	1	0	0	0	1	1	2	2	1	1	2	2	2	2	2	17	1	17	1	6	1	3	2
500010471	1	3	1	4	14	3	4	1	20	5	1	1	1	1	1	1	1	0	1	2		1	0	0	0	0	1	2	2	2	1	1	2	2	2	2	2	2	19	1	19	1	1	1	3	2
500010472	1	3	1	5	1	2	4	1	6	1	1	1	1	1	1	1	1	0	0	1	1	0	0	0	0	1	1	2	2	2	1	2	2	1	2	1	1	2	21	1	21	1	2	1	3	2
500010473	1	1	1	5	7	3	1	4	10	3	5	1	1	1	1	1	1	0	0	1	1	1	1	1	1	0	0	2	1	1	2	2	2	2	2	2	2	1	18	1	18	1		1	2	2
500010474	1	1	1	4	14	4	1	4	20	4	6	1	1	1	1	1	1	0	0	1	1	1	1	0	1	1	1	2	2	2	2	1	2	1	1	2	1	2	22	1	22	1	5	1	2	2
500010447	1	3	1	5	14	3	1	4	2	6	1	1	1	1	1	1	1	0	1	2		0	0	0	0	0	0	2	2	2	2	2	2	2	2	2	1	1	22	1	22	2
500010475	1	1	1	5	1	2	1	4	8	4	1	1	1	0	1	1	1	0	0	2		0	0	0	0	0	0	1	1	1	1	2	2	2	2	2	1	1	18	1	18	1	3	2	2	2
500010476	1	1	1	5	1	2	1	5	40	3	1	1	1	1	1	1	1	0	0	2		0	0	1	0	0	1	1	2	2	1	2	2	2	2	2	1	2	19	1	19	2
500010477	1	1	1	5	1	2	1	4	8	3	1	0	1	1	1	0	1	0	0	2		0	0	0	0	0	1	2	2	2	1	2	2	2	2	2	2	2	19	1	19	2
500010478	1	3	1	5	1	2	3	4	5	3	1	1	1	1	1	1	1	0	0	2		0	0	0	0	0	0	1	2	1	1	2	2	2	2	2	1	2	11	1	11	1	2	2	2	2
500010479	1	1	1	5	1	2	1	4	6	4	1	1	1	1	1	1	1	0	0	2		0	0	1	0	0	1	1	2	1	1	2	2	2	2	2	1	2	18	1	18	1	3	1	3	2
500010480	1	3	1	5	1	4	1	4	10	4	1	1	1	1	1	1	1	0	0	1	1	1	0	0	0	0	0	2	2	2	2	2	2	2	2	2	1	2	21	1	21	1	1	1	3	2
500010511	2	1	1	5	11	4	3	4	9	4	1	1	1	1	1	1	1	0	0	2		1	1	0	0	0	1	2	2	2	1	2	2	2	2	2	1	2	25	2	27	1	4	1	2	2
500010512	1	1	1	4	4	3	1	4	5	2	5	0	1	1	1	1	0	0	0	2		0	0	0	0	0	1	1	2	2	2	2	2	2	2	2	1	2	21	1	21	2
500010513	1	1	1	5	1	2	1	4	17	3	1	1	1	1	1	1	1	0	0	2		1	1	1	0	0	1	2	2	2	2	2	2	2	1	2	1	2	17	1	17	1	1	1	3	2
500010514	1	1	1	5	14	3	4	4	4	4	1	1	1	1	1	1	1	0	1	2		0	0	0	0	0	0	2	2	2	2	2	2	2	2	2	1	2	20	1	20	1	1	2	1	2
500010515	1	1	1	5	7	4	1	4	7	2	1	1	1	1	1	0	1	0	0	1	1	1	1	0	0	1	1	1	1	1	2	1	2	2	2	2	1	2	23	1	23	1	1	2	1	2
500010516	1	1	1	3	5	3	3	5	6	5	1	1	1	1	1	1	0	0	1	2		1	1	1	0	0	1	1	2	2	1	2	2	2	2	2	1	2	20	2	23	1	4	1	3	2
500010517	1	1	1	3	5	4	3	1	3	4	1	1	1	1	1	1	1	0	0	1	2	0	0	1	1	1	1	1	1	1	1	1	1	2	1	2	1	2	18	2	26	1	2	2	3	2
2301001282	2	3	1	3	15	3	4	2	5	2	1	0	0	1	1	1	1	0	1	2		0	0	0	0	0	0	2	2	2	2	2	2	2	2	2	2	2	18	2	23	1	4	2	2	2
2301001283	1	3	1	5	1	1	1	4	10	3	1	1	1	1	1	1	1	0	0	2		0	0	0	0	0	0	2	2	1	1	2	2	2	2	2	1	2	23	1		1	1	1	2	2
2301001284	1	1	1	4	5	3	3	4	10	3	5	0	0	1	1	1	1	0	0	2		0	0	0	0	0	0	1	2	1	2	1	2	2	2	2	1	2	21	1		1	2	1	2	2
2301001285	1	1	1	5	1	1	1	4	20	4	1	1	1	1	1	1	1	0	0	2		0	0	1	0	0	0	2	2	2	2	2	2	2	1	2	1	2	21	1		1	3	2	1	2
2301001286	1	2	1	2	5	3	3	5	30	6	1	1	1	1	0	1	1	1	0	2		0	0	0	0	0	0	1	2	1	2	2	2	2	2	2	2	2	23	1		2
2301001287	1	2	1	4	5	3	1	1	40	4	1	0	1	1	1	1	1	0	1	2		1	1	1	1	0	0	2	2	2	2	1	2	2	2	2	2	2	18	1		1	1	1	3	2
2301001289	1	1	2	4	14	1	1	1	10	4	1	1	1	1	0	1	1	1	1	2		0	0	0	0	0	0	2	2	2	2	1	2	2	2	2	1	2	22	1		1	3	1	3	2
2301001288	1	1	1	3	15	2	1	2	12	3	1	1	1	1	1	0	1	1	0	2		0	0	1	0	0	0	1	1	1	1	1	1	1	1	1	1	2	22	1		1	2	1	3	2
2301001290	2	1	1	4	5	2	3	2	5	3	1	1	1	1	1	1	1	0	0	2		1	1	0	1	0	0	1	2	2	2	2	2	2	2	2	2	2	26	1		1	1	1	3	2
2301001291	2	2	1	4	7	3	3	2	10	3	5	0	1	0	1	1	1	0	0	1	1	1	1	0	0	1	1	1	2	2	2	1	2	2	2	2	2	2	23	2	33	1	1	2	1	2
2301001292	1	2	1	4	6	4	3	3	4	4	1	1	1	1	1	1	1	0	1	1	1	1	1	1	1	1	1	1	1	1	1	1	1	2	1	1	1	1	18	1		1	1	2	1	2
2301001293	1	1	1	4	1	1	1	4	30	3	1	1	1	1	1	1	1	0	0	1	1	1	1	1	1	1	1	1	2	1	1	1	2	2	1	2	1	1	17	1		2
2301001294	1	2	1	5	1	1	3	4	500	3	1	1	1	1	1	1	1	0	1	2		0	0	0	0	0	0	2	2	2	2	2	1	2	1	2	1	2	18	1		1	1	2	2	1	1	2	2
2301001295	1	1	1	5	6	3	1	4	20	2	1	1	1	1	1	1	1	0	0	1	1	0	0	1	1	1	0	1	1	2	2	2	2	2	2	2	1	2	16	2	20	1	2	1	3	2
2301001296	1	1	1	4	1	1	3	4	4	3	1	1	1	1	1	1	1	0	1	2		1	1	1	0	0	1	1	2	2	2	2	2	2	1	1	1	2	16	2	17	1	3	1	3	2
2301001297	2	1	1	3	5	4	3	3	500	3	1	1	1	1	1	1	1	0	1	2		1	1	0	0	0	1	1	2	1	1	2	2	2	1	2	2	2	16	1		1	30	1	3	2
2301001298	1	1	1	4	15	4	1	4	6	3	1	1	1	1	1	1	1	0	0	2		1	1	1	0	0	0	2	2	2	2	2	2	2	2	2	1	2	22	2	24	1	1	1	3	2
2301001299	1	1	1	4	7	2	1	4	10	4	1	1	1	1	1	1	1	0	0	1	1	1	1	1	1	1	1	2	2	2	1	2	1	2	1	2	2	2	22	1		1	3	1	3	2
2301001301	1	2	1	2	4	3	1	4	4	3	1	1	0	1	1	1	1	0	0	2		0	0	0	0	0	0	1	2	1	2	1	2	2	2	1	1	2	20	1		1	1	1	3	2
2301001302	1	1	2	5	5	5	1	5	6	6	1	1	1	1	1	0	1	0	0	2		1	1	0	0	0	1	1	1	1	1	2	2	2	1	2	1	2	20	1		1	2	1	2	2
2301001303	2	1	1	3	7	2	3	4	5	4	6	0	1	1	1	1	1	0	0	1	1	1	1	0	0	1	1	2	2	2	2	1	2	2	1	2	2	2	26	2	28	1	1	1	3	2
2301001405	1	1	1	5	5	5	3	4	50	3	1	1	1	1	1	1	1	0	1	2		0	0	0	0	0	0	1	1	1	1	1	2	2	2	1	1	1	20	1		1	16	1	2	2
2301001406	2	3	1	3	4	3	3	2	10	3	1	1	1	1	1	1	1	0	0	2		0	0	0	0	0	0	1	1	2	2	1	2	1	1	2	2	2	20	1		1	2	2	1	2
2301001407	1	1	1	5	12	3	3	4	25	3	1	1	1	1	1	1	1	0	0	2		1	1	1	0	0	1	2	2	2	2	1	2	2	1	2	1	2	23	2	25	1	3	1	2	2
2301001408	1	1	1	4	5	3	1	4	20	3	1	1	1	1	1	1	1	0	0	1	1	1	1	1	0	1	1	2	2	2	2	1	2	2	2	2	1	2	20	2	20	1	2	1	3	2
2301001409	1	1	2	5	2	2	1	4	50	3	1	1	1	1	1	1	1	0	0	1	1	1	1	1	1	1	1	1	1	1	1	1	2	1	1	2	1	2	18	1		1	2	2	2	2
2301001410	1	1	1	4	14	1	1	4	20	3	6	1	1	1	1	1	0	0	1	1	1	1	1	1	1	1	1	2	1	2	1	2	2	1	2	2	2	2	19	1		1	2	1	3	2
2301001411	1	1	1	5	12	2	1	4	10	3	1	1	1	1	1	1	1	0	0	2		0	0	0	0	0	0	1	1	1	1	1	2	2	2	1	1	2	23	1		1	3	2	1	2
3701001037	1	2	1	5	16	5	3	4	50	4	1	1	1	1	1	1	1	0	1	2		0	0	0	1	0	0	1	2	2	2	2	2	2	2	1	2	2	14	2	21	1	1	2	2	2
3701001038	1	3	1	4	4	2	1	4	2	3	5	1	1	1	1	1	1	0	0	1	1	0	0	0	0	1	1	1	2	1	2	1	2	2	2	2	1	2	18	1		1	3	1	2	2
3701001039	1	2	1	4	15	3	1	4	3	4	1	1	1	1	1	1	1	0	0	2		0	0	0	0	0	0	1	1	1	2	1	2	2	2	2	1	2	17	1		1	2	2	2	2
3701001040	1	1	1	4	15	4	1	4	3	3	4	1	0	1	0	0	1	1	1	2		0	0	0	0	0	0	1	2	2	2	2	1	2	2	2	1	2	22	1		2	1			2
3701001041	1	2	1	5	15	3	1	4	4	5	1	1	1	1	1	1	1	0	0	1	1	0	0	0	1	1	1	2	2	1	1	2	2	2	1	1	1	2	19	1		1	2	2	1	2
3701001042	1	2	1	5	15	3	3	4	4	3	1	1	1	1	1	1	1	0	0	1	1	0	0	0	0	1	0	2	2	2	2	2	2	2	2	2	1	2	20	1		1	3	1	3	2
3701001043	2	1	1	4	7	3	3	3	10	3	1	1	1	1	1	1	1	0	0	1	1	1	1	1	1	1	1	1	2	1	2	1	2	2	1	2	2	2	19	1		1	1	1	3	2
3701001276	1	3	1	4	16	4	3	4	2	2	1	1	1	1	1	1	1	0	0	2		0	0	0	0	0	0	2	2	2	1	2	2	2	2	2	1	2	19	1		1	2	2	2	2
3701001277	1	1	1	3	7	3	1	3	30	2	1	1	1	1	1	1	1	1	0	1	1	1	1	1	0	1	1	1	1	1	1	2	2	2	1	1	2	2	20	1		1	6	2	2	1	2	2	2
3701001278	4	1	1	1	9	3	1	3	5	4	1	1	1	1	1	1	1	1	1	2		1	0	0	0	0	1	2	2	2	2	1	2	2	2	2	2	2	25	2	40	1	8	2	2	1	8	1	2
3701001279	1	2	1	4	8	2	3	3	5	4	1	0	1	1	1	1	1	0	1	2		0	0	0	0	0	0	2	2	1	1	1	2	2	2	1	2	2	24	2	25	2	3			2
3701001280	1	3	1	5	1	1	3	4	3	2	1	1	1	1	1	1	1	0	0	1	1	1	1	1	0	1	1	2	2	2	2	2	2	2	1	2	1	2	21	1		1	2	1	3	2
3701001281	1	1	1	4	7	2	1	4	10	3	1	1	1	1	1	1	1	0	0	1	1	1	1	0	0	1	1	1	1	1	1	2	1	1	1	2	1	2	17	1		1	5	2	2	2
3701001282	1	2	1	3	7	3	3	4	10	2	4	0	0	1	1	0	1	0	1	2		1	1	0	0	0	1	1	2	2	2	1	2	2	1	2	1	2	21	2	21	1	30	1	2	1	10	1	3
3701001287	1	1	1	5	5	3	1	4	4	2	1	1	1	1	1	0	1	0	0	1	1	0	0	0	0	1	0	2	2	2	1	2	2	2	2	2	1	2	21	1		1	2	2	1	2
3701001288	1	2	1	5	15	3	4	4	2	3	1	1	1	1	1	1	1	0	1	2		0	0	0	0	0	0	2	2	1	1	2	2	2	2	2	2	1	21	1		2	1			2
3701001289	1	2	1	2	15	4	3	3	49	2	4	1	1	1	1	1	1	0	1	2		1	1	0	0	0	0	2	2	2	2	1	2	2	2	2	2	2	22	1		1	25	2	2	1	5	2	1
3701001290	1	2	1	3	9	3	3	3	3	4	1	1	0	0	1	0	0	0	0	2		0	0	0	0	0	0	1	1	2	2	2	2	2	2	2	2	2	15	1		1	3	2	1	2
3701001291	4	2	1	4	9	2	3	3	4	3	1	1	1	0	1	0	0	0	0	2		0	0	0	0	0	0	1	1	1	2	2	2	2	2	2	2	2	24	1		1	6	2	1	2
3701001292	1	3	1	4	4	2	1	4	4	3	1	1	1	1	1	1	1	0	1	2		0	0	0	0	0	0	1	2	2	1	2	2	2	2	1	1	2	17	1		1	4	1	3	2
3701001293	1	2	1	4	7	2	1	1	30	6	5	0	0	0	0	0	0	0	0	2		0	0	0	0	0	0	2	2	2	2	2	2	2	2	2	2	2	18	1		1	10	1	2	2
3701001345	1	3	1	4	4	3	3	3	3	4	1	1	1	1	0	0	1	0	0	2		1	1	0	0	0	1	1	2	1	1	2	2	2	1	1	2	2	19	1		1	2	1	3	2
3701001346	1	2	1	3	14	1	1	4	4	4	1	1	1	1	1	0	1	0	1	2		0	0	0	0	0	0	2	2	1	1	2	2	2	2	1	1	2	21	1		1	2	1	2	2
3701001347	1	2	1	4	14	2	3	1	15	2	1	1	1	1	1	1	1	0	1	2		0	0	0	1	0	0	2	2	2	1	2	2	2	2	2	2	2	18	1		1	5	1	2	1	1	2	1
3701001348	1	2	1	4	5	2	4	4	6	5	5	0	1	1	1	0	1	1	1	2		0	0	0	0	0	0	1	2	2	1	1	2	2	2	2	1	2	18	1		1	5	2	2	2
3701001349	4	1	1	3	7	4	1	3	5	2	1	1	1	1	1	1	1	0	1	1	1	0	0	0	0	1	1	1	2	2	2	2	2	2	2	1	2	2	17	2	37	1	5	2	1	2
3701001350	1	2	1	3	8	2	1	3	8	2	1	0	0	1	1	1	1	1	0	2		0	0	0	0	0	0	1	2	1	1	2	2	2	2	2	2	2	19	1		1	18	2	2	1	10	2	2
3701001352	1	1	1	3	4	3	4	3	2	4	1	1	1	0	1	0	1	1	0	2		1	1	0	0	0	1	2	2	2	2	1	2	2	1	1	2	2	17	2	19	2	2			2
3701001351	1	3	1	3	8	2	4	3	4	4	1	1	1	1	1	1	0	0	1	2		0	0	0	0	0	0	1	2	1	2	2	2	2	2	2	2	2	22	1		1	1	2	1	2
3701001353	2	1	1	5	15	4	3	4	1	3	1	1	1	1	1	1	1	0	0	2		0	0	0	0	0	0	2	2	1	1	2	1	2	2	2	2	2	30	1		1	1	2	2	2
3701001354	1	1	1	5	16	6	1	4	10	2	1	1	1	1	1	1	1	0	0	2		0	0	0	0	0	0	2	2	2	1	2	2	2	2	2	1	2	24	1		1	1	2	2	2
3701001355	2	1	1	5	16	4	3	4	3	2	1	1	1	1	1	1	1	0	0	1	1	0	0	0	0	1	0	1	2	2	1	1	2	2	2	1	1	2	25	2	29	2	2			2
3701001356	1	2	1	4	5	4	1	4	6	4	1	1	1	1	1	1	1	0	0	1	1	1	1	0	1	1	1	2	2	2	2	2	2	1	2	2	1	2	15	2	17	1	7	1	2	2
3701001357	1	1	1	5	1	1	1	1	10	3	1	1	1	1	1	1	1	0	0	1	1	1	1	1	1	1	1	2	2	2	2	1	1	1	1	2	1	1	19	1		1	3	1	3	2
3701001358	1	2	1	5	1	1	1	4	6	1	1	1	1	1	1	1	1	0	0	1	1	1	1	0	1	1	1	2	2	2	2	2	2	2	2	2	1	2	19	1		1	3	1	2	2
3701001363	1	2	1	3	8	3	3	3	3	4	1	1	1	1	1	1	1	1	1	2		0	0	0	0	0	0	1	1	2	1	2	2	2	2	1	1	2	19	2	23	1	3	1	3	2
3701001364	1	3	1	2	8	2	4	5	3	2	4	0	1	1	1	0	1	0	1	2		0	0	0	0	0	0	1	1	2	2	2	2	2	2	1	2	2	22	1		1	3	1	2	2
3701001365	1	2	1	5	1	1	1	5	3	2	1	0	1	1	1	0	1	0	0	2		0	0	0	0	0	0	1	2	1	1	1	2	2	2	2	2	1	19	1		1	5	1	2	2
3701001366	2	1	1	5	15	4	3	4	6	3	1	1	1	1	1	1	1	0	0	1	1	0	0	0	0	1	0	2	2	2	2	1	2	2	2	2	1	2	26	2	34	1	3	1	2	2
3701001367	1	1	1	4	8	3	3	2	3	2	1	0	1	1	1	0	1	0	1	2		0	0	0	0	0	0	1	1	1	1	2	2	2	2	2	2	2	16	1		1	3	1	2	2
3701001368	1	2	1	4	8	4	1	2	18	2	1	0	1	1	1	0	1	0	0	2		1	1	0	0	0	1	2	2	2	2	2	2	2	1	1	2	2	16	1		1	10	1	2	1	6	1	2
3701001369	1	2	1	3	16	3	1	3	16	4	1	1	1	1	1	1	1	0	0	2		0	0	0	0	0	0	2	2	2	2	1	2	2	2	1	2	2	32	1		1	6	2	2	2
3701001376	1	3	1	2	8	2	1	3	8	2	4	0	0	0	0	0	0	0	0	2		0	0	0	0	0	0	2	2	2	2	2	2	2	2	2	2	2	18	1		2	5			2
3701001377	1	2	1	4	1	1	3	4	6	2	4	1	1	1	1	1	1	0	0	2		1	0	1	0	0	0	2	2	2	2	1	2	2	2	2	2	2	20	2	20	1	2	1	2	2
3701001378	1	2	1	3	8	3	1	3	8	3	1	0	1	1	0	1	1	1	1	2		0	0	0	0	0	0	1	2	2	2	2	2	2	2	2	2	2	19	1		1	6	1	2	2
3701001379	1	2	1	4	4	3	3	3	5	4	1	1	1	1	1	1	1	0	0	2		0	0	0	0	0	0	1	1	1	1	2	2	2	2	2	2	2	19	1		1	6	2	1	2
3701001380	1	1	1	3	7	2	1	3	5	2	1	1	1	1	1	1	1	0	1	2		0	0	0	0	0	0	1	2	1	2	1	2	2	2	1	2	2	22	1		1	4	1	3	1	2	1	3
3701001381	1	1	1	4	8	3	3	5	18	3	1	1	1	1	1	0	1	0	0	2		1	0	0	0	0	1	1	2	1	2	2	2	2	2	2	2	2	15	2	21	1	4	1	3	2
3701001382	1	2	1	4	8	2	1	3	13	2	1	0	1	1	1	1	1	0	0	2		0	0	0	0	0	0	1	1	1	1	2	2	2	2	2	2	2	23	1		1	2	2	1	2
3701001413	1	2	1	3	7	2	1	2	3	2	1	1	1	1	1	1	0	0	1	2		1	0	1	0	0	0	2	2	1	1	2	2	2	2	2	2	2	22	1		1	3	1	2	2
3701001414	1	3	1	5	15	4	1	4	10	5	1	1	1	1	1	1	1	0	0	1	1	1	1	0	0	1	1	1	1	1	1	2	2	2	1	2	1	2	20	1		1	1	1	3	2
3701001415	1	1	1	5	16	3	1	4	10	3	1	1	1	1	1	0	1	0	0	1	1	1	1	1	1	1	1	1	2	1	1	1	1	2	1	1	1	2	14	1		1	1	1	3	2
3701001416	1	2	1	3	7	3	1	3	8	2	1	1	1	1	1	1	1	1	1	2		0	0	0	0	0	0	1	2	1	2	2	2	2	2	2	2	2	17	1		1	8	2	1	1	2	2	1
3701001417	1	1	1	3	8	2	1	5	1	4	4	1	1	1	1	1	1	1	1	2		0	0	0	0	0	0	1	1	1	2	2	2	2	2	1	2	2	21	1		1	2	2	2	2
3701001418	1	2	1	2	8	2	1	3	2	5	1	0	0	0	0	0	0	0	0	2		0	0	0	0	0	0	1	2	2	2	2	2	2	2	2	2	2	28	1		1	1	1	3	2
3701001419	4	1	1	3	13	2	4	5	4	5	4	1	1	1	0	1	1	0	1	2		0	0	0	0	0	0	1	1	1	2	2	2	2	2	1	2	2	20	2	37	2	4			2
4401021273	2	3	1	3	5	3	3	4	3	4	1	1	1	1	1	1	1	0	1	2		0	0	1	0	0	1	1	2	1	2	2	2	2	2	2	1	2	25	2	29	1	2	2	3	2
4401021274	1	3	1	4	15	3	1	4	5	3	1	1	1	1	1	1	1	0	1	2		0	0	0	0	0	1	1	2	2	1	2	2	2	2	2	1	2	20	1		1	4	2	2	2
4401021275	2	3	1	3	5	2	1	3	4	3	5	0	1	1	1	1	1	0	0	2		1	1	1	0	0	0	2	2	1	1	1	2	2	2	2	2	2	35	2	36	1	2	2	2	2
4401021276	4	3	1	3	7	3	3	3	3	3	1	1	0	0	0	0	1	0	0	2		1	0	0	0	1	0	2	2	2	2	1	2	1	2	1	2	2	39	2	40	1	3	2	2	2
4401021277	2	3	1	2	7	3	3	3	10	4	1	0	0	0	1	1	0	0	0	2		1	1	0	0	0	0	2	2	2	2	1	2	2	2	2	2	2	18	1		1	10	2	2	2
4401021278	1	3	1	4	15	3	1	2	20	3	1	1	1	1	1	1	1	0	0	2		1	1	1	0	1	1	1	2	1	2	2	2	1	2	2	2	2	20	1		1	3	1	3	2
4401021279	1	3	2	3	7	2	4	4	3	4	5	1	1	1	1	1	1	0	1	2		0	0	0	0	0	1	2	2	2	2	2	2	2	1	1	1	2	21	1		1	2	2	2	2
4401021329	1	2	1	5	15	6	1	4	10	3	1	1	1	1	1	1	1	0	0	2		0	0	0	0	0	0	1	2	2	2	2	2	2	2	2	1	2	22	1		1	3	1	4	2
4401021330	1	2	1	4	5	3	3	4	5	3	1	1	1	1	1	0	1	0	1	2		0	0	0	0	0	0	1	2	2	2	2	2	2	2	1	2	1	17	1		1	1	2	2	2
4401021331	1	3	1	5	12	4	3	4	10	3	1	1	1	1	1	1	1	0	0	2		0	0	1	0	1	0	2	2	2	2	1	2	1	2	2	1	2	20	2	24	1	5	1	3	2
4401021332	1	3	1	4	14	1	4	4	15	4	1	1	1	1	1	1	1	0	1	2		0	0	0	0	0	1	1	2	2	2	2	2	2	2	1	1	2	24	2	24	1	6	1	3	2
4401021333	1	3	1	4	5	4	4	1	10	2	1	1	0	0	0	0	1	0	1	2		1	0	0	0	0	0	2	2	2	2	2	2	2	2	2	2	1	21	2	22	1	2	2	1	2
4401021334	2	3	1	3	7	3	1	3	5	4	1	0	1	0	1	1	1	0	1	2		0	0	0	0	0	0	1	1	2	2	2	2	2	2	2	2	2	23	2	37	1	2	1	4	2
4401021335	1	3	1	4	7	3	1	3	15	4	1	1	1	1	1	1	1	0	0	2		1	1	0	0	0	1	2	2	2	1	1	2	2	1	2	2	2	19	1		1	2	1	4	2
4401021364	4	1	1	4	7	3	4	4	6	4	1	1	1	1	1	0	1	0	0	2		1	0	0	1	0	1	1	2	2	1	2	2	2	2	2	1	2	27	2	31	1	3	1	3	2
4401021365	1	3	1	4	5	4	1	4	20	3	1	1	1	1	1	1	1	0	1	2		1	0	0	0	0	0	2	2	2	2	2	2	2	2	2	1	2	18	1		1	7	1	4	2
4401021366	1	1	1	5	12	5	1	4	8	3	1	1	1	1	1	1	1	0	0	2		1	1	1	0	0	1	1	2	1	2	2	1	2	2	2	2	2	25	2	25	1	6	1	4	2
4401021367	1	1	1	5	15	4	1	4	60	3	1	1	1	1	1	0	1	0	0	2		0	0	0	1	1	1	2	2	2	1	2	2	2	2	1	1	2	20	1		1	2	1	4	2
4401021368	1	1	1	5	15	4	1	4	15	4	1	1	1	1	1	1	1	0	0	2		0	0	0	0	0	1	1	2	1	2	2	2	2	2	2	1	2	27	1		1	3	1	2	2
4401021369	1	2	1	5	7	5	1	4	10	3	1	1	1	1	1	1	0	0	0	2		0	0	0	0	0	0	1	2	2	1	2	2	2	2	2	1	2	22	1		1	1	1	3	2
4401021370	2	2	1	4	12	4	3	4	20	4	1	1	1	1	1	1	1	0	0	1	1	0	0	0	1	1	1	2	2	2	2	2	2	2	2	2	1	2	25	1		1	2	1	3	2
[truncated: 28 more columns]
